# Supplementary material for: Ethical and economic implications of the adoption of novel plant-based beef substitutes in the USA: a general equilibrium modelling study
Source: Lancet Planet Health. 2022 Aug 3;6(8):e658–69. doi: 10.1016/S2542-5196(22)00169-3 (PMC9364141; doi:10.1016/S2542-5196(22)00169-3)
Supplement: Supplementary appendix [file mmc3.xlsx]

## Sheet: MetaData
Supplementary data for:
Mason-D'Croz et al. (2021) Ethical implications of alternative plant-based beef substitutes in the USA: a general equilibrium modelling study
Scenarios	Scenario Description
BEEF10	Reduction in beef demand by 10 percent, replaced with current food substitutes, primarily other meats like pork and poultry
ALTP10	Reduction in beef demand by 10 percent, replaced with plant-based alternatives
ALTP30	Reduction in beef demand by 30 percent, replaced with plant-based alternatives
ALTP60	Reduction in beef demand by 60 percent, replaced with plant-based alternatives
Tabs
> USAGE Model Results	Results for all 4 scenarios are presented as percentage changes from the baseline scenario (current beef demand)

## Sheet: USAGE Results
Grouping of Variables	variable	BEEF10	ALTP10	ALTP30	ALTP60
Macro	Aggregate capital (K)	0.005	0.009	0.03	0.069
	Aggregate employment (L)	0	0	0	0
	Consumption of food	0	0.367	1.025	1.816
	Net f’gn liabilities, % of GDP	0	0	0	0
	Price deflator for C (Pc)	0	0	0	0
	Real exports (X)	0.018	0.035	0.109	0.233
	Real imports (M)	0.008	0.02	0.062	0.132
	Real investment (I)	0	0.002	0.008	0.019
	Real private consumption (C)	0	0	0.001	0.005
	Real public consumption (G)	0	0	0.001	0.005
	Real wage (W/Pc)	-0.002	-0.006	-0.016	-0.031
	Terms of trade	-0.006	-0.011	-0.035	-0.076
	Exchange rate (+ = appreciation)	-0.006	-0.02	-0.06	-0.116
	Trade balance, % of GDP	0	-0.001	-0.003	-0.006
	Real GDP (Y)	0.001	0.002	0.006	0.016
Output	Agriculture	-0.618	-0.547	-1.614	-3.126
	Agriculture|AggSupportServ	-0.187	0.342	1.009	1.961
	Agriculture|CattRancFarm	-6.859	-6.99	-20.889	-41.408
	Agriculture|DairCattProd	1.27	0.576	1.719	3.404
	Agriculture|FishHuntTrap	0.388	0.087	0.261	0.515
	Agriculture|ForestLog	0.022	0.024	0.072	0.139
	Agriculture|FruitNutFarm	0.547	-0.015	-0.058	-0.154
	Agriculture|GrainFarm	-0.065	1.481	4.405	8.673
	Agriculture|GreenNursPrd	0.021	0.013	0.041	0.082
	Agriculture|OilSeedFarm	0.246	1.86	5.515	10.811
	Agriculture|OthCropFarm	-0.01	0.346	1.028	2.015
	Agriculture|OtherAnimal	0.659	0.285	0.849	1.679
	Agriculture|PoultryEgg	1.002	0.192	0.575	1.147
	Agriculture|VegMelonFarm	0.936	0.106	0.314	0.609
	FoodManu	-0.256	-0.278	-0.806	-1.505
	FoodServices	0.002	0.004	0.014	0.028
	Construction	0.003	0.006	0.018	0.041
	FoodManu|BeefProc	-7.569	-7.642	-22.845	-45.312
	FoodManu|BreadBakery	1.202	0.305	0.915	1.822
	FoodManu|BreakCereal	1.082	0.126	0.372	0.731
	FoodManu|Cheese	1.334	0.734	2.187	4.322
	FoodManu|CoffTea	1.343	0.742	2.207	4.349
	FoodManu|CookiePasta	1.237	0.231	0.694	1.384
	FoodManu|DryCondEvapDairy	1.072	0.403	1.212	2.415
	FoodManu|FatsOils	0.919	14.729	43.677	85.747
	FoodManu|FlavorSyrup	0.673	0.433	1.293	2.556
	FoodManu|FlourMaltMill	0.893	7.426	22.041	43.292
	FoodManu|FrozFood	1.236	0.187	0.572	1.171
	FoodManu|FrtVegCanning	1.195	0.399	1.188	2.342
	FoodManu|IceCream	1.652	1.311	3.901	7.684
	FoodManu|MilkButter	1.351	0.498	1.485	2.937
	FoodManu|OthAnimProc	1.198	0.503	1.496	2.951
	FoodManu|OthrFoodManu	1.03	0.175	0.53	1.066
	FoodManu|PoultryProc	1.007	0.227	0.673	1.315
	FoodManu|Seafood	1.639	1.317	3.92	7.726
	FoodManu|SeasoningDressing	1.103	0.346	1.021	1.986
	FoodManu|SnackFood	1.101	0.178	0.544	1.098
	FoodManu|SoftDrinks(a)	0.006	-0.002	-0.005	-0.005
	FoodManu|SoyOilProc	0.496	3.633	10.672	20.699
	FoodManu|SugarConfect	1.094	0.167	0.5	0.993
	FoodManu|WetCornMill	0.55	2.799	8.329	16.41
	FoodServices|AccHotels	0.001	0.003	0.009	0.02
	FoodServices|FullRestaur	0.003	0.006	0.019	0.038
	FoodServices|LimRestaur	0.002	0.004	0.011	0.024
	Health	0.001	0.002	0.006	0.014
	ManuOther	0.01	0.017	0.051	0.103
	Mining	0.003	0.016	0.049	0.099
	OtherServices	0.007	0.013	0.039	0.078
	Utilities	0.006	0.013	0.04	0.082
Employment	Agriculture	-0.524	-0.687	-2.04	-3.992
	Agriculture|AggSupportServ	-0.189	0.415	1.234	2.439
	Agriculture|CattRancFarm	-7.454	-7.575	-22.499	-44.098
	Agriculture|DairCattProd	1.347	0.617	1.841	3.64
	Agriculture|FishHuntTrap	0.438	0.101	0.301	0.593
	Agriculture|ForestLog	0.024	0.03	0.089	0.171
	Agriculture|FruitNutFarm	0.6	0.04	0.112	0.192
	Agriculture|GrainFarm	-0.081	1.726	5.145	10.164
	Agriculture|GreenNursPrd	0.022	0.02	0.059	0.116
	Agriculture|OilSeedFarm	0.28	2.308	6.877	13.575
	Agriculture|OthCropFarm	-0.017	0.417	1.239	2.438
	Agriculture|OtherAnimal	0.731	0.321	0.955	1.887
	Agriculture|PoultryEgg	1.112	0.235	0.705	1.409
	Agriculture|VegMelonFarm	1.054	0.145	0.432	0.847
	FoodManu	-0.193	-0.551	-1.634	-3.189
	FoodServices	0.002	0.005	0.015	0.03
	Construction	0.003	0.008	0.024	0.05
	FoodManu|BeefProc	-7.975	-8.062	-23.976	-47.115
	FoodManu|BreadBakery	1.348	0.343	1.029	2.049
	FoodManu|BreakCereal	1.19	0.162	0.479	0.939
	FoodManu|Cheese	1.402	0.759	2.263	4.471
	FoodManu|CoffTea	1.403	0.768	2.287	4.508
	FoodManu|CookiePasta	1.321	0.209	0.636	1.287
	FoodManu|DryCondEvapDairy	1.145	0.435	1.304	2.597
	FoodManu|FatsOils	0.909	14.524	43.422	86.063
	FoodManu|FlavorSyrup	0.784	0.494	1.474	2.913
	FoodManu|FlourMaltMill	0.952	7.481	22.292	44.011
	FoodManu|FrozFood	1.294	0.202	0.616	1.255
	FoodManu|FrtVegCanning	1.255	0.426	1.271	2.52
	FoodManu|IceCream	1.762	1.392	4.144	8.173
	FoodManu|MilkButter	1.383	0.534	1.593	3.147
	FoodManu|OthAnimProc	1.273	0.534	1.591	3.137
	FoodManu|OthrFoodManu	0.946	0.044	0.138	0.295
	FoodManu|PoultryProc	1.018	0.196	0.589	1.182
	FoodManu|Seafood	1.714	1.371	4.084	8.056
	FoodManu|SeasoningDressing	1.198	0.441	1.336	2.683
	FoodManu|SnackFood	1.178	0.21	0.635	1.273
	FoodManu|SoftDrinks	0.024	0.016	0.048	0.098
	FoodManu|SoyOilProc	0.544	4.428	13.109	25.662
	FoodManu|SugarConfect	1.177	0.188	0.561	1.112
	FoodManu|WetCornMill	0.536	2.694	8.037	15.888
	FoodServices|AccHotels	0.001	0.003	0.01	0.02
	FoodServices|FullRestaur	0.003	0.006	0.018	0.037
	FoodServices|LimRestaur	0.001	0.004	0.013	0.027
	Health	0	0.002	0.007	0.015
	ManuOther	0.013	0.025	0.074	0.147
	Mining	0.005	0.027	0.081	0.161
	OtherServices	0.009	0.016	0.048	0.093
	Utilities	0.007	0.019	0.056	0.11
